# Supplementary material for: Studying Closed Hydrodynamic Models of “In Vivo” DNA Perfusion in Pig Liver for Gene Therapy Translation to Humans
Source: PLoS One. 2016 Oct 3;11(10):e0163898. doi: 10.1371/journal.pone.0163898 (PMC5047531; doi:10.1371/journal.pone.0163898)
Supplement: S1 Table — Individual data of each molecular specie from each individual sample is shown. DNA, RNA and protein copies per cell in liver tissue and hAAT protein concentration in plasma (μg/ml) at different sampling times are presented. (XLSX) [file pone.0163898.s004.xlsx]

## Sheet: Info sheet
Raw data of gene delivery (DNA), transcription (RNA), translation (Protein-tissue) and exportation (Protein-plasma) from each sample are presented.
Tissue levels of DNA, RNA and protein are expressed as copy number of each species per cell according to normalized values of an average mammalian cell (5.4, 5.6, 6.6 pg of DNA, 20 pg of RNA and 500 pg of protein)
Data from pig samples shown correspond to different liver areas: RL (right lateral), RM (right medial), LM (left medial), LL (left lateral). 1 means proximal and 2 means distal
Plasma levels of hAAT protein are expressed as concentration units (µg/ml)
The last sheet of this document contains the entire non-formated raw data of all the experiments carried out for the manuscript preparation.

## Sheet: DNA
						PIGS
								LIVER AREA
							id	RL1	RL2	RM1	RM2	IM1	IM2	IL1	IL2
				DNA (hAAT copies/cell)		ENDOVASCULAR	1	0.005	0.013	0.007	0.003	0.004	0.001	0.006	NA
							2	1.205	1.094	0.368	0.679	3.232	4.066	2.684	2.237
							3	0.05	0.04	0.49	1.13	0.25	0.19	0.49	0.18
						SURGERY	4	0.003834	0.00027	0.004212	0.000162	0.001728	0.000162	0.00162	5.4e-05
							5	0.017496	0.000594	0.000108	0.008046	0.001188	0.012204	0.003348	0.029916
							6	0.000378	0.000432	0.020574	0.00054	0.000162	0.002214	0.013338	0.000486
							7	0.002484	0.000432	5.4e-05	0.000432	0.000378	0.000108	0.000432	0.000162
						HUMAN
						id	Control
				DNA (hAAT copies/cell)		1	0.183887
						2	0.462173
						3	0.365681
						MICE
						id	Control
				DNA (hAAT copies/cell)		1	0.00366477
						2	0.00296302
						3	0.0724987
						4	0.00887141
						5	0.00392161
						6	0.00350456
						7	0.0098854

## Sheet: RNA
			PIGS
					LIVER AREA
				id	RL1	RL2	RM1	RM2	IM1	IM2	IL1	IL2
	RNA (hAAT copies/cell)		ENDOVASCULAR	1	1.064	0.995	1.206	1.529	1.39	1.342	1.376	1.086
				2	7.704	8.251	1.19	8.898	8.495	6.291	7.9	8.133
				3	8	1	1	NA	NA	NA	NA	NA
			SURGERY	4	0.24	0.133	2.543	0.225	0.105	0.204	0.121	0.169
				5	0.217	1.207	0.144	0.981	0.151	0.27	1.991	1.098
				6	0.114	0.122	0.114	0.11	0.1	0.149	0.159	0.142
				7	0.114	0.113	0.082	0.116	0.105	0.105	0.149	0.068
			HUMAN
			id	Control
	RNA (hAAT copies/cell)		1	1141.94
			2	1929.7
			3	179.07
			MICE
			id	Control
	RNA (hAAT copies/cell)		1	88.5718
			2	78.7205
			3	81.6644
			4	383.808
			5	34.4308
			6	0.422132
			7	0.245469

## Sheet: Protein-tissue
			PIGS
					LIVER AREA
				id	RL1	RL2	RM1	RM2	IM1	IM2	IL1	IL2
	PROTEIN (hAAT copies/cell)		ENDOVASCULAR	1	123700	123400	126200	98070	81700	84150	60820	91950
				2	46330	76290	98130	83890	107500	63850	68300	59920
				3	75835.5	39110.5	111876	77067.7	77896.8	463039	35276.2	NA
			SURGERY	4	799700	903900	1080000	994800	812500	409200	786300	565000
				5	451200	761500	620000	684500	683000	589200	856100	845300
				6	41490	98260	52640	81890	67780	113500	76290	53540
				7	93810	74810	112800	65400	77260	86600	64180	56190
			HUMAN
			id	Control
	PROTEIN (hAAT copies/cell)		1	5220000
			2	4848000
			3	5229000
			MICE
			id	Control
	PROTEIN (hAAT copies/cell)		1	502700
			2	499288
			3	581159
			4	500000
			5	470077
			6	194645
			7	42457.6

## Sheet: Protein-plasma
			PIGS
				id	Plasma hAAT (ug/ml)
	Plasma PROTEIN (μg/ml)		ENDOVASCULAR	1	0.001
				2	0.0707
				3	0.05
			SURGERY	4	0.023
				5	0.001
				6	0.023
				7	0.001
			HUMAN
			id	Plasma hAAT (ug/ml)
	Plasma PROTEIN (μg/ml)		1	1000
			2	1000
			3	1000
			MICE
			id	Plasma hAAT (ug/ml)
	Plasma PROTEIN (μg/ml)		1	4668.44
			2	4855.7
			3	4808.73
			4	4724.14
			5	3886.35
			6	4792.01
			7	NA

## Sheet: Global
id	protein	RNA	DNA	lobe	group							id	protein	RNA	DNA
1	123700	1.064	0.005	RL	closed						Human	18	5220000	1141.94	0.183887
1	123400	0.995	0.013	RL	closed							19	4848000	1929.7	0.462173
1	126200	1.206	0.007	RM	closed							20	5229000	179.07	0.365681
1	98070	1.529	0.003	RM	closed							18	5220000	1141.94	0.183887
1	81700	1.39	0.004	LM	closed							19	4848000	1929.7	0.462173
1	84150	1.342	0.001	LM	closed							20	5229000	179.07	0.365681
1	60820	1.376	0.006	LL	closed							18	5220000	1141.94	0.183887
1	91950	1.086	NA	LL	closed							19	4848000	1929.7	0.462173
2	46330	7.704	1.205	RL	closed							20	5229000	179.07	0.365681
2	76290	8.251	1.094	RL	closed
2	98130	1.19	0.368	RM	closed							plasma
2	83890	8.898	0.679	RM	closed							id
2	107500	8.495	3.232	LM	closed							18	1000
2	63850	6.291	4.066	LM	closed							19	1000
2	68300	7.9	2.684	LL	closed							20	1000
2	59920	8.133	2.237	LL	closed
3	75835.5	8	0.05	RL	closed
3	39110.5	1	0.04	RL	closed
3	111876	1	0.49	RM	closed						Mice	id	protein	RNA	DNA
3	77067.7	NA	1.13	RM	closed							11	502700	88.5718	0.00366477
3	77896.8	NA	0.25	LM	closed							12	499288	78.7205	0.00296302
3	463039	NA	0.19	LM	closed							13	581159	81.6644	0.0724987
3	35276.2	NA	0.49	LL	closed							14	500000	383.808	0.00887141
3	NA	NA	0.18	LL	closed							15	470077	34.4308	0.00392161
7	799700	0.24	0.003834	RL	surgery							16	194645	0.422132	0.00350456
7	903900	0.133	0.00027	RL	surgery							17	42457.6	0.245469	0.0098854
7	1080000	2.543	0.004212	RM	surgery							11	502700	88.5718	0.00366477
7	994800	0.225	0.000162	RM	surgery							12	499288	78.7205	0.00296302
7	812500	0.105	0.001728	LM	surgery							13	581159	81.6644	0.0724987
7	409200	0.204	0.000162	LM	surgery							14	500000	383.808	0.00887141
7	786300	0.121	0.00162	LL	surgery							15	470077	34.4308	0.00392161
7	565000	0.169	5.4e-05	LL	surgery							16	194645	0.422132	0.00350456
8	451200	0.217	0.017496	RL	surgery							17	42457.6	0.245469	0.0098854
8	761500	1.207	0.000594	RL	surgery							11	502700	88.5718	0.00366477
8	620000	0.144	0.000108	RM	surgery							12	499288	78.7205	0.00296302
8	684500	0.981	0.008046	RM	surgery							13	581159	81.6644	0.0724987
8	683000	0.151	0.001188	LM	surgery							14	500000	383.808	0.00887141
8	589200	0.27	0.012204	LM	surgery							15	470077	34.4308	0.00392161
8	856100	1.991	0.003348	LL	surgery							16	194645	0.422132	0.00350456
8	845300	1.098	0.029916	LL	surgery							17	42457.6	0.245469	0.0098854
9	41490	0.114	0.000378	RL	surgery
9	98260	0.122	0.000432	RL	surgery
9	52640	0.114	0.020574	RM	surgery							plasma
9	81890	0.11	0.00054	RM	surgery							id	plasma
9	67780	0.1	0.000162	LM	surgery							11	4668.44
9	113500	0.149	0.002214	LM	surgery							12	4855.7
9	76290	0.159	0.013338	LL	surgery							13	4808.73
9	53540	0.142	0.000486	LL	surgery							14	4724.14
10	93810	0.114	0.002484	RL	surgery							15	3886.35
10	74810	0.113	0.000432	RL	surgery							16	4792.01
10	112800	0.082	5.4e-05	RM	surgery
10	65400	0.116	0.000432	RM	surgery
10	77260	0.105	0.000378	LM	surgery
10	86600	0.105	0.000108	LM	surgery
10	64180	0.149	0.000432	LL	surgery
10	56190	0.068	0.000162	LL	surgery
Plasma
id	plasma	grupo
4	0.0406	abierto
5	0.001	abierto
6	0.001	abierto
1	0.001	cerrado
2	0.0707	cerrado
3	0.05	cerrado
8	0.023	cirugia
9	0.001	cirugia
8	0.023	cirugia
9	0.001	cirugia
